# Supplementary material for: A Perspective on the CD47-SIRPA Axis in High-Risk Neuroblastoma
Source: Curr Oncol. 2024 Jun 1;31(6):3212–26. doi: 10.3390/curroncol31060243 (PMC11202629; doi:10.3390/curroncol31060243)
Supplement: Supplementary file 1 [file curroncol-31-00243-s001.zip]

Archive with 1 entries (1 files):
- curroncol-3019171-supplementary.pdf
